# Supplementary material for: An Insulin Receptor-Binding Multifunctional Protein from Tamarindus indica L. Presents a Hypoglycemic Effect in a Diet-Induced Type 2 Diabetes—Preclinical Study
Source: Foods. 2022 Jul 25;11(15):2207. doi: 10.3390/foods11152207 (PMC9332146; doi:10.3390/foods11152207)
Supplement: Supplementary file 1 [file foods-11-02207-s001.zip]

Archive with 1 entries (1 files):
- foods-1784211-supplementary.pdf
